# Supplementary material for: Reconstruction of thermotolerant yeast by one-point mutation identified through whole-genome analyses of adaptively-evolved strains
Source: Sci Rep. 2016 Mar 17;6:23157. doi: 10.1038/srep23157 (PMC4794720; doi:10.1038/srep23157)
Supplement: Supplementary Table [file srep23157-s2.xlsx]

## Sheet: Sheet1
Table S2 49 mutations detected in 19 intermediate strains
											32°C adapted			34°C adapted				36°C adapted				38°C adapted
Chrom	Position	SNP_INDEL	Gene_name	Transcript	Mutation position	Amino acid	Ref_base	Mut_base	Ref_a.a.	Mut_a.a.	32-1	32-2	32-3	34-1	34-2	34-3	34-4	36-1	36-2	36-3	36-4	38-1	38-2	38-3	38-4	38-5	38-6	38-7	38-8
chrXII	752616	SNP	CDC25	YLR310C	CDS	Non-Synonymous	C	A	G	C	+
chrVI	40202	SNP	EMP47	YFL048C	Upstream		T	G				+
chrVII	519052	SNP	MSB2	YGR014W	CDS	Non-Synonymous	T	C	S	P		+
chrVII	519057	SNP	MSB2	YGR014W	CDS	Synonymous	G	T	V	V		+
chrVII	592771	SNP	YGR051C	YGR051C	Downstream		C	T				+
chrXII	256254	SNP	MNL2	YLR057W	CDS	Non-Synonymous	T	A	S	T		+
chrXII	754194	SNP	CDC25	YLR310C	CDS	Non-Synonymous	T	G	T	P		+
chrXII	895655	SNP	VAC14	YLR386W	CDS	Non-Synonymous	A	T	L	F		+
chrIX	281469	SNP	NOT3	YIL038C	CDS	Non-Synonymous	G	T	A	E			+
chrXV	515312	SNP	RAS1	YOR101W	CDS	Non-Synonymous	A	T	K	N			+
chrXV	1056261	SNP	FRE3	YOR381W	CDS	Synonymous	C	A	V	V			+
chrXII	752816	SNP	CDC25	YLR310C	CDS	Non-Synonymous	T	G	N	T				+	+		+
chrXV	127048	SNP	IZH4	YOL101C	CDS	Non-Synonymous	C	G	L	F					+
chrIV	731620	SNP	HPR1	YDR138W	CDS	Non-Synonymous	A	G	D	G					+
chrXIII	698495	SNP	GAS3	YMR215W	Downstream		C	T								+
chrXV	50807	SNP	CTR9	YOL145C	CDS	Non-Synonymous	G	A	A	V						+
chrXII	752746	SNP	CDC25	YLR310C	CDS	Non-Synonymous	C	A	W	C						+		+			+	+	+	+	+	+	+	+	+
chrII	73120	SNP	PET12	YBL080C	CDS	Non-Synonymous	C	A	A	S							+
chrVIII	237850	SNP	tF(GAA)H1	tF(GAA)H1	CDS	Non-Synonymous	C	T									+
chrXIII	107408	SNP	TDA9	YML081W	CDS	Non-Synonymous	A	G	N	D							+
chrIV	1047299	SNP	SSD1	YDR293C	CDS	Stop recover	C	A	*	Y								+	+	+	+	+	+	+	+	+	+	+	+
chrIV	1198840	SNP	TFC6	YDR362C	Upstream		T	C										+	+	+	+	+	+	+	+	+	+	+	+
chrXVI	753128	INS	YPR114W	YPR114W	Upstream		G	GT										+	+	+	+	+	+	+	+	+	+	+	+
chrXIV	581687	INS	CRZ1	YNL027W	Downstream		G	GA										+
chrXIV	581689	SNP	CRZ1	YNL027W	Downstream													+
chrIII	194803	SNP	PHO87	YCR037C	CDS	Non-Synonymous	A	T	L	I								+
chrVII	266064	SNP	CEG1	YGL130W	Upstream		G	A										+
chrX	620143	DEL	VPS25	YJR102C	Upstream		AT	A											+
chrVII	990098	SNP	MGA1	YGR249W	Downstream		A	G											+
chrII	286936	SNP	CHA3	YBR023C	CDS	Synonymous	C	T	K	K									+
chrIV	66699	SNP	YDL218W	YDL218W	CDS	Synonymous	G	A	L	L										+
chrXII	508207	SNP	RFX1	YLR176C	CDS	Non-Synonymous	A	G	W	R										+
chrVII	1064383	SNP	BIO2	YGR286C	CDS	Non-Synonymous	A	G	Q	H											+
chrXII	724612	INS	YHC1	YLR298C	Downstream		C	CT													+
chrIX	58875	SNP	ESL1	YIL151C	CDS	Non-Synonymous	A	G	M	T												+	+	+	+	+	+	+	+
chrV	392521	SNP	BOI2	YER114C	CDS	Non-Synonymous	A	G	S	P												+	+	+	+	+	+	+	+
chrVII	934387	SNP	CRM1	YGR218W	CDS	Non-Synonymous	G	A	R	H												+	+	+	+	+	+	+	+
chrXIII	866656	DEL	ADE4	YMR300C	CDS	Frameshift	GT	G														+	+	+	+	+	+	+	+
chrXV	248203	SNP	PEX15	YOL044W	CDS	Non-Synonymous	T	C	Y	H												+	+	+	+	+	+	+	+
chrI	227621	INS	IMD1	YAR073W	Upstream		A	AT																+	+	+	+
chrVII	140361	SNP	HOS2	YGL194C	Downstream		T	A																+
chrXIV	193945	SNP	ATG2	YNL242W	CDS	Synonymous	A	G	K	K														+
chrXVI	653865	SNP	PUF2	YPR042C	Upstream		A	T																	+	+
chrIV	1072772	SNP	HNT2	YDR305C	CDS	Non-Synonymous	C	G	D	H																+
chrII	303882	SNP	EDS1	YBR033W	CDS	Non-Synonymous	G	A	G	R																		+
chrVI	177262	SNP	YFR016C	YFR016C	CDS	Non-Synonymous	G	T	T	K																		+
chrX	497119	SNP	PET191	YJR034W	Downstream		G	A																				+
chrXIII	833761	SNP	AEP2	YMR282C	CDS	Non-Synonymous	C	A	R	S																		+
chrXIV	714019	SNP	LYS9	YNR050C	Downstream		G	A																					+
Ref: Reference strain, MT8-1
Mut: Sequenced mutants
a.a.: Amino acid
+ indicates that the mutant possesses the mutation
CDC25 mutations are shadowed.
